# Supplementary material for: First record of Scolopendrellopsis from China with the description of a new species (Myriapoda, Symphyla)
Source: Zookeys. 2018 Oct 10;(789):103–13. doi: 10.3897/zookeys.789.27356 (PMC6193053; doi:10.3897/zookeys.789.27356)
Supplement: XML Treatment for Scolopendrellopsis [file zookeys.789.27356-treatment1.xml]

<!DOCTYPE tp:taxon-treatment
  PUBLIC "-//TaxonX//DTD Taxonomic Treatment Publishing DTD v0 20100105//EN" "tax-treatment-NSO.dtd">
<tp:taxon-treatment xmlns:tp="http://www.plazi.org/taxpub"><tp:treatment-meta><kwd-group><label>Taxon classification</label><kwd><named-content xmlns:xlink="http://www.w3.org/1999/xlink" content-type="kingdom">Animalia</named-content></kwd><kwd><named-content xmlns:xlink="http://www.w3.org/1999/xlink" content-type="order">Symphyla</named-content></kwd><kwd><named-content xmlns:xlink="http://www.w3.org/1999/xlink" content-type="family">Scolopendrellidae</named-content></kwd></kwd-group><mixed-citation publication-type="journal"><person-group><name><surname>Jin</surname><given-names>Ya-Li</given-names></name><name><surname>Bu</surname><given-names>Yun</given-names></name></person-group><article-title>First record of <italic><tp:taxon-name><tp:taxon-name-part taxon-name-part-type="genus" reg="Scolopendrellopsis">Scolopendrellopsis</tp:taxon-name-part></tp:taxon-name></italic> from China with the description of a new species (<tp:taxon-name><tp:taxon-name-part taxon-name-part-type="subphylum">Myriapoda</tp:taxon-name-part></tp:taxon-name>, <tp:taxon-name><tp:taxon-name-part taxon-name-part-type="class">Symphyla</tp:taxon-name-part></tp:taxon-name>)</article-title><source>Zookeys</source><day>10</day><month>10</month><year>2018</year><volume>2018</volume><issue>789</issue><fpage>103</fpage><lpage>113</lpage><pub-id pub-id-type="doi">10.3897/zookeys.789.27356</pub-id></mixed-citation></tp:treatment-meta><tp:nomenclature><label>Genus</label><tp:taxon-name>
              <tp:taxon-name-part taxon-name-part-type="genus" reg="Scolopendrellopsis">Scolopendrellopsis</tp:taxon-name-part>
            </tp:taxon-name><tp:taxon-authority>Bagnall, 1913</tp:taxon-authority><tp:taxon-status xmlns:xlink="http://www.w3.org/1999/xlink" xlink:type="simple">new record</tp:taxon-status></tp:nomenclature><tp:treatment-sec sec-type="diagnosis" id="SECID0EGDAC"><title>Diagnosis.</title><p>Habitus slender. First pair of legs present, 3-segmented and with claws, not more than one-half length of the following pairs. Trunk with 16 or 17 tergites and most of tergites with a pair of posterior processes, without any striped band between each pair of processes on tergites, some tergites transversely divided.</p></tp:treatment-sec><tp:treatment-sec sec-type="distribution" id="SECID0ELDAC"><title>Distribution.</title><p>The genus <italic><tp:taxon-name><tp:taxon-name-part taxon-name-part-type="genus" reg="Scolopendrellopsis">Scolopendrellopsis</tp:taxon-name-part></tp:taxon-name></italic> includes fifteen species and is subcosmopolitan, widely distributed in Palaearctic, Nearctic, Neotropical, Ethiopian, Oriental, and Australian regions (<xref ref-type="bibr" rid="B13">Szucsich and Scheller 2011</xref>). It is newly recorded from China in this paper.</p></tp:treatment-sec><ref-list><ref id="B13"><mixed-citation xmlns:xlink="http://www.w3.org/1999/xlink" xlink:type="simple"><person-group><name name-style="western"><surname>Szucsich</surname><given-names>N</given-names></name><name name-style="western"><surname>Scheller</surname><given-names>U</given-names></name></person-group> (<year>2011</year>) <article-title><tp:taxon-name><tp:taxon-name-part taxon-name-part-type="class">Symphyla</tp:taxon-name-part></tp:taxon-name>.</article-title> In: <person-group><name name-style="western"><surname>Minelli</surname><given-names>A</given-names></name></person-group> (<role>Ed.</role>) <issue-title>Treatise on Zoology-Anatomy, Taxonomy, Biology: The Myriapoda (Vol.</issue-title><source>1). Brill, Leiden</source>, <fpage>445</fpage>–<lpage>466</lpage>. <ext-link xlink:type="simple" ext-link-type="doi" xlink:href="10.1163/9789004188266_021">https://doi.org/10.1163/9789004188266_021</ext-link></mixed-citation></ref></ref-list></tp:taxon-treatment>
