# Supplementary material for: First record of Scolopendrellopsis from China with the description of a new species (Myriapoda, Symphyla)
Source: Zookeys. 2018 Oct 10;(789):103–13. doi: 10.3897/zookeys.789.27356 (PMC6193053; doi:10.3897/zookeys.789.27356)
Supplement: XML Treatment for Scolopendrellopsis glabrus [file zookeys.789.27356-treatment2.xml]

<!DOCTYPE tp:taxon-treatment
  PUBLIC "-//TaxonX//DTD Taxonomic Treatment Publishing DTD v0 20100105//EN" "tax-treatment-NSO.dtd">
<tp:taxon-treatment xmlns:tp="http://www.plazi.org/taxpub"><tp:treatment-meta><kwd-group><label>Taxon classification</label><kwd><named-content xmlns:xlink="http://www.w3.org/1999/xlink" content-type="kingdom">Animalia</named-content></kwd><kwd><named-content xmlns:xlink="http://www.w3.org/1999/xlink" content-type="order">Symphyla</named-content></kwd><kwd><named-content xmlns:xlink="http://www.w3.org/1999/xlink" content-type="family">Scolopendrellidae</named-content></kwd></kwd-group><mixed-citation publication-type="journal"><person-group><name><surname>Jin</surname><given-names>Ya-Li</given-names></name><name><surname>Bu</surname><given-names>Yun</given-names></name></person-group><article-title>First record of <italic><tp:taxon-name><tp:taxon-name-part taxon-name-part-type="genus" reg="Scolopendrellopsis">Scolopendrellopsis</tp:taxon-name-part></tp:taxon-name></italic> from China with the description of a new species (<tp:taxon-name><tp:taxon-name-part taxon-name-part-type="subphylum">Myriapoda</tp:taxon-name-part></tp:taxon-name>, <tp:taxon-name><tp:taxon-name-part taxon-name-part-type="class">Symphyla</tp:taxon-name-part></tp:taxon-name>)</article-title><source>Zookeys</source><day>10</day><month>10</month><year>2018</year><volume>2018</volume><issue>789</issue><fpage>103</fpage><lpage>113</lpage><pub-id pub-id-type="doi">10.3897/zookeys.789.27356</pub-id></mixed-citation></tp:treatment-meta><tp:nomenclature><tp:taxon-name>
              <tp:taxon-name-part taxon-name-part-type="genus" reg="Scolopendrellopsis">Scolopendrellopsis</tp:taxon-name-part>
              <tp:taxon-name-part taxon-name-part-type="species" reg="glabrus">glabrus</tp:taxon-name-part>
              <object-id xmlns:xlink="http://www.w3.org/1999/xlink" content-type="zoobank" xlink:type="simple">http://zoobank.org/95E5B444-5DEF-49CB-A699-E9730BD69528</object-id>
            </tp:taxon-name><tp:taxon-status xmlns:xlink="http://www.w3.org/1999/xlink" xlink:type="simple">sp. n.</tp:taxon-status><xref ref-type="fig" rid="F1">Figs 1</xref><xref ref-type="fig" rid="F2">, 2</xref><xref ref-type="fig" rid="F3">, 3</xref><xref ref-type="table" rid="T1">. Tables 1</xref><xref ref-type="table" rid="T2">, 2</xref><xref ref-type="table" rid="T3">, 3</xref></tp:nomenclature><tp:treatment-sec sec-type="diagnosis" id="SECID0EYFAC"><title>Diagnosis.</title><p><italic><tp:taxon-name><tp:taxon-name-part taxon-name-part-type="genus" reg="Scolopendrellopsis">Scolopendrellopsis</tp:taxon-name-part><tp:taxon-name-part taxon-name-part-type="species" reg="glabrus">glabrus</tp:taxon-name-part></tp:taxon-name></italic> sp. n. is characterized by the short central rod on head, 3<sup>rd</sup> tergite not divided and with only weak middle indentation, rod-like sensory <!--PageBreak-->organs with setae surrounded on dorsal side of 3<sup>rd</sup>–17<sup>th</sup> antennal segments, cavity-shaped organs on dorsal side of subapical 5–6 antennal segments, mushroom-shaped organs at lateral side of subapical 4–7 segments and bladder-shaped organs on subapical 3–6 antennal segments, first pair of legs longer than the tarsus of the last pair of legs, cerci short and covered with a low number of straight setae.</p></tp:treatment-sec><tp:treatment-sec sec-type="material" id="SECID0ERGAC"><title>Material examined.</title><p><bold><italic>Holotype</italic></bold>, female (slide no. ZJ-GTS-SY2012017) (<abbrev xmlns:xlink="http://www.w3.org/1999/xlink" content-type="institution" xlink:title="Shanghai Natural History Museum" id="ABBRID0E3GAC" xlink:type="simple">SNHM</abbrev>), China, Zhejiang Province, Gutian Mountain, extracted from soil samples in broad-leaved forest, Alt. 1000 m, <named-content xmlns:xlink="http://www.w3.org/1999/xlink" content-type="dwc:verbatimCoordinates" xlink:type="simple"><named-content content-type="geo-json" specific-use="{&#34;type&#34;:&#34;Point&#34;,&#34;coordinates&#34;:[118.100000,29.250000]}" id="NCID0EEHAC" xlink:type="simple">29°15'N, 118°06'E</named-content></named-content>, 11-IV-2012, coll. Y. Bu et al. <bold><italic>Paratypes</italic></bold>, 2 female (slides nos. ZJ-GTS-SY2012010, ZJ-GTS-SY2012016) (<abbrev xmlns:xlink="http://www.w3.org/1999/xlink" content-type="institution" xlink:title="Shanghai Natural History Museum" id="ABBRID0EMHAC" xlink:type="simple">SNHM</abbrev>), same date as holotype; 1 female (slide no. ZJ-GTS-SY2012051) (<abbrev xmlns:xlink="http://www.w3.org/1999/xlink" content-type="institution" xlink:title="Shanghai Entomological Museum" id="ABBRID0ERHAC" xlink:type="simple">SEM</abbrev>), ibidem, 14-X-2012; 2 females (slides nos. ZJ-GTS-SY2012055, ZJ-GTS-2012060) (<abbrev xmlns:xlink="http://www.w3.org/1999/xlink" content-type="institution" xlink:title="Shanghai Natural History Museum" id="ABBRID0EWHAC" xlink:type="simple">SNHM</abbrev>), ibidem, 17-XI-2012; 1 female (slide no. ZJ-GTS-SY2013015) (<abbrev xmlns:xlink="http://www.w3.org/1999/xlink" content-type="institution" xlink:title="Shanghai Natural History Museum" id="ABBRID0E2HAC" xlink:type="simple">SNHM</abbrev>), ibidem, 24-IV-2013; 1 male (slide no. JS-WX-SY2017001) (<abbrev xmlns:xlink="http://www.w3.org/1999/xlink" content-type="institution" xlink:title="Shanghai Natural History Museum" id="ABBRID0EAIAC" xlink:type="simple">SNHM</abbrev>), China, Jiangsu Province, Wuxi, Daji Mountain, extracted from soil samples in bamboo forest, Alt. 5 m, <named-content xmlns:xlink="http://www.w3.org/1999/xlink" content-type="dwc:verbatimCoordinates" xlink:type="simple"><named-content content-type="geo-json" specific-use="{&#34;type&#34;:&#34;Point&#34;,&#34;coordinates&#34;:[120.200000,31.533333]}" id="NCID0EIIAC" xlink:type="simple">31°32'N, 120°12'E</named-content></named-content>, 9-X-2017, coll. Y. Bu. <bold><italic>Other material</italic></bold> (<abbrev xmlns:xlink="http://www.w3.org/1999/xlink" content-type="institution" xlink:title="Shanghai Natural History Museum" id="ABBRID0EQIAC" xlink:type="simple">SNHM</abbrev>): 8 juveniles with 8–10 pairs of legs (slides nos. ZJ-GTS-SY2012002, ZJ-GTS-SY2012004, ZJ-GTS-SY2012006, ZJ-GTS-SY2012012–ZJ-GTS-SY2012015, ZJ-GTS-SY2012019), same data as holotype; 1 juvenile with 10 pairs of legs (slide no. ZJ-GTS-SY2012023), ibidem, 19-VI-2012, coll. Y. Bu et al; 6 juveniles with 8–11 pairs of legs (slides nos. ZJ-GTS-SY2012028–ZJ-GTS-SY2012032, ZJ-GTS-SY2012039), ibidem, 15-VII-2012, coll. Y. Bu et al; 2 juveniles with 9 and 10 pairs of legs (slides nos. ZJ-GTS-SY2012046, ZJ-GTS-SY2012051), ibidem, 14-X-2012, coll. Y. Bu et al; 2 juveniles with 10 and 9 pairs of legs respectively (slides nos. ZJ-GTS-SY2012052, ZJ-GTS-SY2012055), ibidem, 17-XI-2012, coll. Y. Bu et al; 3 juveniles with 8–10 pairs of legs (slides nos. ZJ-GTS-SY2012064–ZJ-GTS-SY2012066), ibidem, 12-XII-2012, coll. Y. Bu et al; 1 juvenile with 8 pairs of legs (slide no. ZJ-GTS-SY2013004), ibidem, 23-II-2013, coll. Y. Bu et al; 6 juveniles with 8–10 pairs of legs (slides nos. ZJ-GTS-SY2013005, ZJ-GTS-SY2013009, ZJ-GTS-SY2013011, ZJ-GTS-SY2013013–ZJ-GTS-SY2013015), ibidem, 27-III-2013, coll. Y. Bu et al; 1 juvenile with 9 pairs of legs (slide no. HN-SY-SY2017001), China, Hainan Province, Sanya, Yalong bay tropical paradise forest park, extracted from soil samples in bamboo forest, Alt. 67 m, <named-content xmlns:xlink="http://www.w3.org/1999/xlink" content-type="dwc:verbatimCoordinates" xlink:type="simple"><named-content content-type="geo-json" specific-use="{&#34;type&#34;:&#34;Point&#34;,&#34;coordinates&#34;:[109.616667,18.250000]}" id="NCID0EYIAC" xlink:type="simple">18°15' N, 109°37'E</named-content></named-content>, 22-III-2017, coll. Y. Bu.</p></tp:treatment-sec><tp:treatment-sec sec-type="description" id="SECID0E4IAC"><title>Description.</title><p>Adult body 1.57 mm long in average (1.45–1.65 mm, n = 8), holotype 1.65 mm (Figure <xref ref-type="fig" rid="F1">1A</xref>). <italic>Head</italic> longer than wide, length 145–175 μm, width 133–170 μm, with widest part a little behind the middle on a level with the points of articulation of mandibles. Central rod distinct and with anterior part absent, length 45–49 μm, approximately one-third of head. Dorsal side of head covered with sparse setae of different length, longest setae (12–17 μm) located at the anterior part of head, approx. 3.0 times as long as central ones (4–5 μm). Cuticle around Tömösváry organ and anterolateral part of head with rather coarse granulation. Central and posterior part of head with dense pubescence (Figs <xref ref-type="fig" rid="F1">1B</xref>, <xref ref-type="fig" rid="F3">3A</xref>).</p><!--PageBreak--><p><italic>Tömösváry organ</italic> oval, maximum diameter 17.0–22.5 μm, somewhat shorter than the greatest diameter of 3<sup>rd</sup> antennal segment (20–23 μm), opening at front position, with diameter (4–5 μm) approx. one-fourth of 3<sup>rd</sup> segment of antennae (Figs <xref ref-type="fig" rid="F1">1F</xref>, <xref ref-type="fig" rid="F3">3A</xref>).</p><p><italic>Mandible</italic> with eleven teeth and divided into two parts by a gap, with five anterior and six posterior teeth respectively. First maxilla has two lobes, inner lobe with four <!--PageBreak-->hook-shaped teeth, palp bud-like with two distal points close to outer lobe (Figure <xref ref-type="fig" rid="F3">3B</xref>). Anterior part of second maxilla with many small protuberances and posterior part with sparse setae. Cuticle of second maxilla covered with pubescence (Figure <xref ref-type="fig" rid="F2">2A</xref>).</p><fig id="F1" position="float" orientation="portrait"><label>Figure 1.</label><caption><p><italic><tp:taxon-name><tp:taxon-name-part taxon-name-part-type="genus" reg="Scolopendrellopsis">Scolopendrellopsis</tp:taxon-name-part><tp:taxon-name-part taxon-name-part-type="species" reg="glabrus">glabrus</tp:taxon-name-part></tp:taxon-name></italic> sp. n. (Holotype) <bold>A</bold> habitus <bold>B</bold> head, dorsal view <bold>C</bold> right antenna, 3<sup>th</sup>–6<sup>th</sup> segments, dorsal view <bold>D</bold> right antenna, 12<sup>th</sup>–16<sup>th</sup> segments, ventral view <bold>E</bold> right antenna, 11<sup>th</sup>–16<sup>th</sup> segments, dosal view <bold>F</bold> left Tömösváry organ <bold>G</bold> stylus on base of 6<sup>th</sup> leg (arrow indicated) <bold>H</bold> stylus on base of 11<sup>th</sup> leg (arrow indicated) <bold>I</bold> first pair of legs <bold>J</bold> 3<sup>rd</sup> leg and coxal sac <bold>K</bold> 9<sup>th</sup> leg and coxal sacs <bold>L</bold> cerci, dorsal view. ro-rod-like sensory organs with surrounded setae, co-cavity-shaped organ, mo-mushroom-shaped organ, bo-bladder-shaped organ. Scale bars: 100 μm (<bold>A</bold>), 20 μm (<bold>B–L</bold>).</p></caption><graphic xmlns:xlink="http://www.w3.org/1999/xlink" xlink:href="zookeys-789-103-g001.jpg" position="float" orientation="portrait" xlink:type="simple" id="oo_234216.jpg"/></fig><p><italic>Antennae</italic> 15–19 segments (16 in holotype), length 250–350 μm (320 μm in holotype), approx. 0.2 of the length of the body. First segment cylindrical, greatest diameter <!--PageBreak-->a little wider than long (20–26 μm: 16–25 μm), with four setae in one whorl, the longest seta (6–11 μm) inserted at the inner side and distinctly longer than outer ones (5–8 μm). Second segment wider (20–30μm) than long (18–22 μm), with six or seven setae evenly inserted around the segment and inner setae (6–10 μm) a little longer than outer ones (5–7 μm). Chaetotaxy of 3<sup>rd</sup> segment similar to preceding ones (Figure <xref ref-type="fig" rid="F3">3C</xref>). Setae on the basal segments 1–3 are slender and on proximal and distal segments rather short. Basal and median parts of the antennae with only primary whorl of setae, in subapical <!--PageBreak-->segments one or two minute setae present in secondary whorl (Figure <xref ref-type="fig" rid="F3">3E</xref>). Four kinds of sensory organs present on antenna: rod-like sensory organs with setae surrounded present on dorsal side of 3<sup>rd</sup>–17<sup>th</sup> segments (Figs <xref ref-type="fig" rid="F1">1C</xref>, <xref ref-type="fig" rid="F3">3C</xref>, <xref ref-type="fig" rid="F3">3D</xref>); cavity-shaped organs present on dorsal side of subapical 5–6 segments (Figs <xref ref-type="fig" rid="F1">1E</xref>, <xref ref-type="fig" rid="F3">3D</xref>); mushroom-shaped organs present on lateral side of subapical 4–7 segments and bladder-shaped organs on subapical 3–6 segments (Figs <xref ref-type="fig" rid="F1">1D</xref>, <xref ref-type="fig" rid="F1">1E</xref>, <xref ref-type="fig" rid="F3">3D</xref>, <xref ref-type="fig" rid="F3">3E</xref>). Apical segment subspherical, width 21–22 μm, length 19–20 μm, with 10–12 short setae and wide connection to preceding segment and with two fire-shaped and three baculiform organs present on apex (Figs <xref ref-type="fig" rid="F1">1D</xref>, <xref ref-type="fig" rid="F3">3D, E</xref>). All segments covered with short pubescence. Chaetotaxy and sensory organs of antennae are given in Table <xref ref-type="table" rid="T1">1</xref>.</p><table-wrap id="T1" position="float" orientation="portrait"><label>Table 1.</label><caption><p>Numbers of setae and sensory organs of antennae (holotype).</p></caption><table id="TID0E4IAC" rules="all"><tbody><tr><th rowspan="2" colspan="1">Segments</th><th rowspan="2" colspan="1">Nos. of primary whorl setae</th><th rowspan="2" colspan="1">Nos. of secondary whorl setae</th><th rowspan="2" colspan="1">Rod-like organ with setae surrounded</th><th rowspan="2" colspan="1">Cavity-shaped organs</th><th rowspan="2" colspan="1">Mushroom-shaped organs</th><th rowspan="1" colspan="2">Bladder-shaped organs</th></tr><tr><th rowspan="1" colspan="1">Dorsal</th><th rowspan="1" colspan="1">Ventral</th></tr><tr><td rowspan="1" colspan="1">1<sup>st</sup></td><td rowspan="1" colspan="1">4</td><td rowspan="1" colspan="1"/><td rowspan="1" colspan="1"/><td rowspan="1" colspan="1"/><td rowspan="1" colspan="1"/><td rowspan="1" colspan="1"/><td rowspan="1" colspan="1"/></tr><tr><td rowspan="1" colspan="1">2<sup>nd</sup></td><td rowspan="1" colspan="1">6</td><td rowspan="1" colspan="1"/><td rowspan="1" colspan="1"/><td rowspan="1" colspan="1"/><td rowspan="1" colspan="1"/><td rowspan="1" colspan="1"/><td rowspan="1" colspan="1"/></tr><tr><td rowspan="1" colspan="1">3<sup>rd</sup></td><td rowspan="1" colspan="1">7</td><td rowspan="1" colspan="1"/><td rowspan="1" colspan="1"/><td rowspan="1" colspan="1"/><td rowspan="1" colspan="1"/><td rowspan="1" colspan="1"/><td rowspan="1" colspan="1"/></tr><tr><td rowspan="1" colspan="1">4<sup>th</sup></td><td rowspan="1" colspan="1">8</td><td rowspan="1" colspan="1"/><td rowspan="1" colspan="1"/><td rowspan="1" colspan="1"/><td rowspan="1" colspan="1"/><td rowspan="1" colspan="1"/><td rowspan="1" colspan="1"/></tr><tr><td rowspan="1" colspan="1">5<sup>th</sup></td><td rowspan="1" colspan="1">8</td><td rowspan="1" colspan="1"/><td rowspan="1" colspan="1">1</td><td rowspan="1" colspan="1"/><td rowspan="1" colspan="1"/><td rowspan="1" colspan="1"/><td rowspan="1" colspan="1"/></tr><tr><td rowspan="1" colspan="1">6<sup>th</sup></td><td rowspan="1" colspan="1">8</td><td rowspan="1" colspan="1"/><td rowspan="1" colspan="1"/><td rowspan="1" colspan="1"/><td rowspan="1" colspan="1"/><td rowspan="1" colspan="1"/><td rowspan="1" colspan="1"/></tr><tr><td rowspan="1" colspan="1">7<sup>th</sup></td><td rowspan="1" colspan="1">8</td><td rowspan="1" colspan="1"/><td rowspan="1" colspan="1"/><td rowspan="1" colspan="1"/><td rowspan="1" colspan="1"/><td rowspan="1" colspan="1"/><td rowspan="1" colspan="1"/></tr><tr><td rowspan="1" colspan="1">8<sup>th</sup></td><td rowspan="1" colspan="1">8</td><td rowspan="1" colspan="1"/><td rowspan="1" colspan="1"/><td rowspan="1" colspan="1"/><td rowspan="1" colspan="1"/><td rowspan="1" colspan="1"/><td rowspan="1" colspan="1"/></tr><tr><td rowspan="1" colspan="1">9<sup>th</sup></td><td rowspan="1" colspan="1">9</td><td rowspan="1" colspan="1"/><td rowspan="1" colspan="1"/><td rowspan="1" colspan="1"/><td rowspan="1" colspan="1"/><td rowspan="1" colspan="1"/><td rowspan="1" colspan="1"/></tr><tr><td rowspan="1" colspan="1">10<sup>th</sup></td><td rowspan="1" colspan="1">9</td><td rowspan="1" colspan="1">1</td><td rowspan="1" colspan="1">1</td><td rowspan="1" colspan="1">1</td><td rowspan="1" colspan="1">1</td><td rowspan="1" colspan="1"/><td rowspan="1" colspan="1"/></tr><tr><td rowspan="1" colspan="1">11<sup>th</sup></td><td rowspan="1" colspan="1">9</td><td rowspan="1" colspan="1">1</td><td rowspan="1" colspan="1">1</td><td rowspan="1" colspan="1">1</td><td rowspan="1" colspan="1">1</td><td rowspan="1" colspan="1"/><td rowspan="1" colspan="1"/></tr><tr><td rowspan="1" colspan="1">12<sup>th</sup></td><td rowspan="1" colspan="1">9</td><td rowspan="1" colspan="1">2</td><td rowspan="1" colspan="1"/><td rowspan="1" colspan="1">1</td><td rowspan="1" colspan="1">2</td><td rowspan="1" colspan="1">1</td><td rowspan="1" colspan="1"/></tr><tr><td rowspan="1" colspan="1">13<sup>th</sup></td><td rowspan="1" colspan="1">9</td><td rowspan="1" colspan="1">2</td><td rowspan="1" colspan="1"/><td rowspan="1" colspan="1">1</td><td rowspan="1" colspan="1">2</td><td rowspan="1" colspan="1">1</td><td rowspan="1" colspan="1"/></tr><tr><td rowspan="1" colspan="1">14<sup>th</sup></td><td rowspan="1" colspan="1">7</td><td rowspan="1" colspan="1">2</td><td rowspan="1" colspan="1">1</td><td rowspan="1" colspan="1">1</td><td rowspan="1" colspan="1">2</td><td rowspan="1" colspan="1">2</td><td rowspan="1" colspan="1">4</td></tr><tr><td rowspan="1" colspan="1">15<sup>th</sup></td><td rowspan="1" colspan="1">8</td><td rowspan="1" colspan="1">2</td><td rowspan="1" colspan="1">1</td><td rowspan="1" colspan="1">1</td><td rowspan="1" colspan="1">2</td><td rowspan="1" colspan="1">1</td><td rowspan="1" colspan="1">3</td></tr><tr><td rowspan="1" colspan="1">16<sup>th</sup></td><td rowspan="1" colspan="1">7</td><td rowspan="1" colspan="1">2</td><td rowspan="1" colspan="1"/><td rowspan="1" colspan="1"/><td rowspan="1" colspan="1"/><td rowspan="1" colspan="1"/><td rowspan="1" colspan="1"/></tr></tbody></table></table-wrap><p><italic>Trunk</italic>: seventeen dorsal tergites present, with 6<sup>th</sup>, 9<sup>th</sup>, 12<sup>th</sup>, and 15<sup>th</sup> tergites transversely divided, longer than preceding ones (Figs <xref ref-type="fig" rid="F2">2E</xref>, <xref ref-type="fig" rid="F2">2G</xref>, <xref ref-type="fig" rid="F2">2H</xref>, <xref ref-type="fig" rid="F2">2J</xref>). Intertergal zones between former and later tergites present, except for 14<sup>th</sup> and 15<sup>th</sup>, 16<sup>th</sup>, and 17<sup>th</sup> tergites. Tergites 2<sup>th</sup>–13<sup>th</sup> and 15<sup>th</sup> each with one pair of slender chitinous processes, slightly finger-like. Basal distances between processes are approx. the same length as their length from base to tip, which is longer than its basal width. All tergites pubescent and the margins of apical part of processes ornamented with rowed coarse granules. Apical seta on processes slightly anteriorly located and anterolateral setae slightly longer than other setae. No seta between apical and inner basal setae (Figs <xref ref-type="fig" rid="F2">2B–2H</xref>).</p><p><italic>Tergites</italic>: 1<sup>st</sup> tergite reduced to a narrow short plate with a pair of diagonal bands and with six short setae in a row (Figs <xref ref-type="fig" rid="F2">2B</xref>, <xref ref-type="fig" rid="F3">3A</xref>). Second tergite complete, broader than long, with two slender posterior processes, 1+1 axial setae and 7+6 lateral setae (asymmetrically lack one lateral seta in holotype, 7+7 lateral setae in all paratypes), with anterolateral setae slightly longer than others, processes approx. 1.5 times as long as <!--PageBreak-->broad, basal distance between processes approx. the same as long as their length (Figs <xref ref-type="fig" rid="F2">2B</xref>, <xref ref-type="fig" rid="F3">3A</xref>). Third tergite entire with weak middle indentation, broader and longer than preceding one with the ratios mentioned nearly 1.6 and 0.8 respectively, 2+2 axial setae and 9+9 lateral setae (Figs <xref ref-type="fig" rid="F2">2C</xref>, <xref ref-type="fig" rid="F3">3A</xref>). Fourth tergite broader than 3<sup>rd</sup> tergite, with the ratios approx. 1.2 and 0.9 respectively, 2+2 axial setae and 6+6 lateral setae (Figs <xref ref-type="fig" rid="F2">2D</xref>, <xref ref-type="fig" rid="F3">3A</xref>). The shape and chaetotaxy of 5<sup>th</sup>–7<sup>th</sup>, 8<sup>th</sup>–10<sup>th</sup>, and 11<sup>th</sup>–13<sup>th</sup> tergites similar as 2<sup>nd</sup>–4<sup>th</sup> tergites. 14<sup>th</sup> tergite without processes and relevant area replaced by two roundish tubercles with four setae inserted on (Figure <xref ref-type="fig" rid="F2">2I</xref>). 15<sup>th</sup> tergite shorter than 3<sup>rd</sup>, 6<sup>th</sup>, 9<sup>th</sup>, and 12<sup>th</sup> tergites, with smaller processes (Figs <xref ref-type="fig" rid="F2">2C</xref>, <xref ref-type="fig" rid="F2">2E</xref>, <xref ref-type="fig" rid="F2">2G</xref>, <xref ref-type="fig" rid="F2">2H</xref>, <xref ref-type="fig" rid="F2">2J</xref>). Chaetotaxy and measurements of tergites are given in Tables <xref ref-type="table" rid="T2">2</xref> and <xref ref-type="table" rid="T3">3</xref>.</p><fig id="F2" position="float" orientation="portrait"><label>Figure 2.</label><caption><p><italic><tp:taxon-name><tp:taxon-name-part taxon-name-part-type="genus" reg="Scolopendrellopsis">Scolopendrellopsis</tp:taxon-name-part><tp:taxon-name-part taxon-name-part-type="species" reg="glabrus">glabrus</tp:taxon-name-part></tp:taxon-name></italic> sp. n. (Holotype) <bold>A</bold> first and second maxilla <bold>B</bold> 1<sup>st</sup> and 2<sup>nd</sup> tergite <bold>C</bold> 3<sup>rd</sup> tergite <bold>D</bold> 4<sup>th</sup> tergite <bold>E</bold> 6<sup>th</sup> tergite, left side <bold>F</bold> 8<sup>th</sup> tergite, left side <bold>G</bold> 9<sup>th</sup> tergite, left side <bold>H</bold> 12<sup>th</sup> tergite, left side <bold>I</bold> 14<sup>th</sup> tergite, left side <bold>J</bold> 15<sup>th</sup> tergite, left side. Scale bars: 20 μm.</p></caption><graphic xmlns:xlink="http://www.w3.org/1999/xlink" xlink:href="zookeys-789-103-g002.jpg" position="float" orientation="portrait" xlink:type="simple" id="oo_234217.jpg"/></fig><p><italic>Legs</italic>: all twelve pairs of legs with claws.1<sup>st</sup> pair of legs short, 3-segmented, length 35–45 μm, not more than the length of 2<sup>th</sup> pair of legs, but longer than the tarsus (30–32 μm) of last pair of legs; femur at least 1.2 times wider than long (15–22 μm: 12–15 μm), with two setae at the outer side; tibia approx. 1.4 times wider than long (14–20 μm: 10–14 μm), with dorsal seta (8–10 μm) longer than ventral one (4–6 μm); tarsus longer than wide (12–19 μm: 10–17 μm), with four setae, three dorsal (5–7 μm) and one ventral (6–8 μm); claws simple and the anterior one a little larger and broader than posterior (Figs <xref ref-type="fig" rid="F1">1I</xref>, <xref ref-type="fig" rid="F3">3F</xref>). 12<sup>th</sup> pairs of legs approx. three-fourths as long as the length of the head. Trochanter longer than wide (30–40 μm: 23–31 μm), with 6 subequal setae; femur approx. as long as wide (19–25 μm: 19–25 μm), with three setae transversely, one (10–14 μm) distinctly longer than other two (6–9 μm); tibia longer than wide (19–25 μm: 15–21μm), with four dorsal setae, of which one (10–14 μm) distinctly longer than others (6–9 μm); tarsus not more than 3 times as long as wide (30–32 μm: 11–15 μm) with 8–9 setae, of which 3 are protruding and 2 depressed, longest setae (12 μm) approx. as long as the greatest width of the joint. Claws rather curved, anterior one a little longer and broader than posterior one (10 μm: 8 μm) (Figure <xref ref-type="fig" rid="F3">3G</xref>). All legs covered with dense pubescence (Figs <xref ref-type="fig" rid="F1">1I, J, K</xref>).</p><p><italic>Coxal sacs</italic> present at bases of 3<sup>rd</sup>–9 <sup>th</sup> pairs of legs, fully developed, each with 3 setae (Figs <xref ref-type="fig" rid="F1">1J</xref>, <xref ref-type="fig" rid="F1">1K</xref>).</p><p><italic>Styli</italic> present at base of 3<sup>rd</sup>–12<sup>th</sup> pairs of legs, reduced into small knobs with tuft of setae, on 9<sup>th</sup>–12<sup>th</sup> legs larger than on former legs, especially on 11<sup>th</sup> legs (5–6 μm), distinctly longer than anterior ones (2–4 μm) (Figs <xref ref-type="fig" rid="F1">1G</xref>, <xref ref-type="fig" rid="F1">1H</xref>, <xref ref-type="fig" rid="F3">3J</xref>).</p><p><italic>Sense calicles</italic> with smooth margin to pit, length nearly two times longer than outer diameter (25–35μm: 12–16μm). Sensory seta inserted in the center of cup, extremely long, length 100–120 μm, at least 8.5 times longer than other two lateral setae (11–14 μm, 7–10 μm respectively) that inserted at the edge of cup (Figs <xref ref-type="fig" rid="F3">3H, I</xref>).</p><p><italic>Cerci</italic> subuliform, short, approx. half as long as head, somewhat shorter than 12<sup>th</sup> pairs of legs, length at least three times as long as its greatest width (80–95 μm: 25–30 μm), sparsely covered with long and straight setae, with the longest one (12.5–17 μm) approx. half of the greatest width of the cerci, terminal area (10–13 μm) short, with length at most half of the greatest width of the cerci and circled by 6–8 layers of curved ridges. Terminal setae length 18–20 μm, distinctly longer than terminal area (Figure <xref ref-type="fig" rid="F1">1L</xref>, <xref ref-type="fig" rid="F3">3K</xref>).</p><fig id="F3" position="float" orientation="portrait"><label>Figure 3.</label><caption><p><italic><tp:taxon-name><tp:taxon-name-part taxon-name-part-type="genus" reg="Scolopendrellopsis">Scolopendrellopsis</tp:taxon-name-part><tp:taxon-name-part taxon-name-part-type="species" reg="glabrus">glabrus</tp:taxon-name-part></tp:taxon-name></italic> sp. n. (Holotype) <bold>A</bold> head and 1<sup>st</sup>–4<sup>th</sup> tergites <bold>B</bold> mandible and first maxilla <bold>C</bold> 1<sup>st</sup>–5<sup>th</sup> segments of right antenna <bold>D–E</bold> 13<sup>th</sup>–16<sup>th</sup> of right antenna <bold>D</bold> dorsal view <bold>E</bold> ventral view <bold>F</bold> first leg <bold>G</bold> 12<sup>th</sup> leg <bold>H</bold> left sense calicles, dorsal view <bold>I</bold> right sense calicles, dorsal view <bold>J</bold> stylus on base of 11<sup>th</sup> leg <bold>K</bold> right cercus, dorsal view. Scale bars: 50 μm (<bold>A</bold>), 20 μm (<bold>B–I, K</bold>), 5 μm (<bold>J</bold>).</p></caption><graphic xmlns:xlink="http://www.w3.org/1999/xlink" xlink:href="zookeys-789-103-g003.jpg" position="float" orientation="portrait" xlink:type="simple" id="oo_234218.jpg"/></fig></tp:treatment-sec><tp:treatment-sec sec-type="etymology" id="SECID0EMZAE"><title>Etymology.</title><p>The species name <italic><tp:taxon-name><tp:taxon-name-part taxon-name-part-type="genus" reg="Scolopendrellopsis"/><tp:taxon-name-part taxon-name-part-type="species" reg="glabrus">glabrus</tp:taxon-name-part></tp:taxon-name></italic>, meaning bald, to indicate the lower number of setae on cerci.</p></tp:treatment-sec><tp:treatment-sec sec-type="distribution" id="SECID0E3ZAE"><title>Distribution.</title><p>China (Zhejiang, Jiangsu, Hainan).</p></tp:treatment-sec><tp:treatment-sec sec-type="remarks" id="SECID0EB1AE"><title>Remarks.</title><p><italic><tp:taxon-name><tp:taxon-name-part taxon-name-part-type="genus" reg="Scolopendrellopsis">Scolopendrellopsis</tp:taxon-name-part><tp:taxon-name-part taxon-name-part-type="species" reg="glabrus">glabrus</tp:taxon-name-part></tp:taxon-name></italic> sp. n. is similar to <italic><tp:taxon-name><tp:taxon-name-part taxon-name-part-type="genus" reg="Scolopendrellopsis">S.</tp:taxon-name-part><tp:taxon-name-part taxon-name-part-type="species" reg="hirta">hirta</tp:taxon-name-part></tp:taxon-name></italic> (Scheller, 1971) and <italic><tp:taxon-name><tp:taxon-name-part taxon-name-part-type="genus" reg="Scolopendrellopsis">S.</tp:taxon-name-part><tp:taxon-name-part taxon-name-part-type="species" reg="spinosa">spinosa</tp:taxon-name-part></tp:taxon-name></italic> (Sheller, 1979) in the shape of 3<sup>rd</sup> tergite which is not divided, shape of processes on tergites, shape of sensory organs on antennae. It differs from the latter two species in the absence of anterior part of central rod (anterior part present but indistinct in <italic><tp:taxon-name><tp:taxon-name-part taxon-name-part-type="genus" reg="Scolopendrellopsis">S.</tp:taxon-name-part><tp:taxon-name-part taxon-name-part-type="species" reg="hirta">hirta</tp:taxon-name-part></tp:taxon-name></italic>, distinct in <italic><tp:taxon-name><tp:taxon-name-part taxon-name-part-type="genus" reg="Scolopendrellopsis">S.</tp:taxon-name-part><tp:taxon-name-part taxon-name-part-type="species" reg="spinosa">spinosa</tp:taxon-name-part></tp:taxon-name></italic>), chaetotaxy of the 2<sup>nd</sup> and 3<sup>rd</sup> tergites (with four and five lateromarginal setae in <italic><tp:taxon-name><tp:taxon-name-part taxon-name-part-type="genus" reg="Scolopendrellopsis">S.</tp:taxon-name-part><tp:taxon-name-part taxon-name-part-type="species" reg="glabrus">glabrus</tp:taxon-name-part></tp:taxon-name></italic> respectively, five and six in the other two species), cerci with lower number of setae (more setae in <italic><tp:taxon-name><tp:taxon-name-part taxon-name-part-type="genus" reg="Scolopendrellopsis">S.</tp:taxon-name-part><tp:taxon-name-part taxon-name-part-type="species" reg="hirta">hirta</tp:taxon-name-part></tp:taxon-name></italic> and <italic><tp:taxon-name><tp:taxon-name-part taxon-name-part-type="genus" reg="Scolopendrellopsis">S.</tp:taxon-name-part><tp:taxon-name-part taxon-name-part-type="species" reg="spinosa">spinosa</tp:taxon-name-part></tp:taxon-name></italic>), all setae on cerci long and straight (setae on inner side of cerci slightly curved in <italic><tp:taxon-name><tp:taxon-name-part taxon-name-part-type="genus" reg="Scolopendrellopsis">S.</tp:taxon-name-part><tp:taxon-name-part taxon-name-part-type="species" reg="hirta">hirta</tp:taxon-name-part></tp:taxon-name></italic>, most setae on cerci short and curved in <italic><tp:taxon-name><tp:taxon-name-part taxon-name-part-type="genus" reg="Scolopendrellopsis">S.</tp:taxon-name-part><tp:taxon-name-part taxon-name-part-type="species" reg="spinosa">spinosa</tp:taxon-name-part></tp:taxon-name></italic>). It is also similar to the worldwide species <italic><tp:taxon-name><tp:taxon-name-part taxon-name-part-type="genus" reg="Scolopendrellopsis">S.</tp:taxon-name-part><tp:taxon-name-part taxon-name-part-type="species" reg="subnuda">subnuda</tp:taxon-name-part></tp:taxon-name></italic> in the shape of the first three tergites, number of lateromarginal setae of the 3<sup>rd</sup> tergite, shape and number of setae of the cerci, but differs in the absence of anterior part of central rod (anterior part present in <italic><tp:taxon-name><tp:taxon-name-part taxon-name-part-type="genus" reg="Scolopendrellopsis">S.</tp:taxon-name-part><tp:taxon-name-part taxon-name-part-type="species" reg="subnuda">subnuda</tp:taxon-name-part></tp:taxon-name></italic>), apical seta on processes slightly anteriorly located (rather close to the apex in <italic><tp:taxon-name><tp:taxon-name-part taxon-name-part-type="genus" reg="Scolopendrellopsis">S.</tp:taxon-name-part><tp:taxon-name-part taxon-name-part-type="species" reg="subnuda">subnuda</tp:taxon-name-part></tp:taxon-name></italic>).</p><table-wrap id="T2" position="float" orientation="portrait"><label>Table 2.</label><caption><p>Chaetotaxy of tergites (holotype).</p></caption><table id="TID0E2XAE" rules="all"><tbody><tr><th rowspan="1" colspan="1">Tergites</th><th rowspan="1" colspan="1">Axial setae</th><th rowspan="1" colspan="1">Lateral setae</th></tr><tr><td rowspan="1" colspan="1">1<sup>st</sup></td><td rowspan="1" colspan="1">3+3</td><td rowspan="1" colspan="1">–</td></tr><tr><td rowspan="1" colspan="1">2<sup>nd</sup></td><td rowspan="1" colspan="1">1+1<sup>1</sup></td><td rowspan="1" colspan="1">7+6<sup>8</sup></td></tr><tr><td rowspan="1" colspan="1">3<sup>rd</sup></td><td rowspan="1" colspan="1">2+2<sup>2</sup></td><td rowspan="1" colspan="1">9+9<sup>9</sup></td></tr><tr><td rowspan="1" colspan="1">4<sup>th</sup></td><td rowspan="1" colspan="1">2+2</td><td rowspan="1" colspan="1">6+6</td></tr><tr><td rowspan="1" colspan="1">5<sup>th</sup></td><td rowspan="1" colspan="1">2+2</td><td rowspan="1" colspan="1">5+5</td></tr><tr><td rowspan="1" colspan="1">6<sup>th</sup></td><td rowspan="1" colspan="1">3+3</td><td rowspan="1" colspan="1">9+9<sup>10</sup></td></tr><tr><td rowspan="1" colspan="1">7<sup>th</sup></td><td rowspan="1" colspan="1">2+2<sup>3</sup></td><td rowspan="1" colspan="1">6+6</td></tr><tr><td rowspan="1" colspan="1">8<sup>th</sup></td><td rowspan="1" colspan="1">2+2<sup>4</sup></td><td rowspan="1" colspan="1">5+5</td></tr><tr><td rowspan="1" colspan="1">9<sup>th</sup></td><td rowspan="1" colspan="1">3+3</td><td rowspan="1" colspan="1">9+9<sup>11</sup></td></tr><tr><td rowspan="1" colspan="1">10<sup>th</sup></td><td rowspan="1" colspan="1">2+2</td><td rowspan="1" colspan="1">6+6</td></tr><tr><td rowspan="1" colspan="1">11<sup>th</sup></td><td rowspan="1" colspan="1">2+2<sup>4</sup></td><td rowspan="1" colspan="1">5+5</td></tr><tr><td rowspan="1" colspan="1">12<sup>th</sup></td><td rowspan="1" colspan="1">3+3<sup>4</sup></td><td rowspan="1" colspan="1">9+9<sup>12</sup></td></tr><tr><td rowspan="1" colspan="1">13<sup>th</sup></td><td rowspan="1" colspan="1">2+2</td><td rowspan="1" colspan="1">6+6<sup>13</sup></td></tr><tr><td rowspan="1" colspan="1">14<sup>th</sup></td><td rowspan="1" colspan="1">3+3<sup>5</sup></td><td rowspan="1" colspan="1">4+4<sup>14</sup></td></tr><tr><td rowspan="1" colspan="1">15<sup>th</sup></td><td rowspan="1" colspan="1">3+3<sup>6</sup></td><td rowspan="1" colspan="1">7+7<sup>15</sup></td></tr><tr><td rowspan="1" colspan="1">16<sup>th</sup></td><td rowspan="1" colspan="1">1+1<sup>7</sup></td><td rowspan="1" colspan="1">2+2<sup>16</sup></td></tr><tr><td rowspan="1" colspan="1">17<sup>th</sup></td><td rowspan="1" colspan="1"/><td rowspan="1" colspan="1">5+5<sup>17</sup></td></tr></tbody></table><table-wrap-foot><fn><p>Notes on chaetotaxy variations: <sup>1</sup> with single middle seta (in 5 specimens) or without setae (1); <sup>2</sup> asymmetrically lack one seta (3) or lack one pair of seta (1). <sup>3</sup> with 1+1 setae (1); <sup>4</sup> asymmetrically present of one additional seta (1); <sup>5</sup> with 2+2 setae (5); <sup>6</sup> with 1+1 or 2+2 setae (4); <sup>7</sup> asymmetrically present of one additional setae (1); <sup>8</sup> with 7+7 setae in all paratypes (7); <sup>9</sup> asymmetrically lack 1 or 2 setae (2); <sup>10</sup> with 7+7 setae (1); <sup>11</sup> asymmetrically present of one additional setae (1); <sup>12</sup> asymmetrically lack one or present of one additional seta (2), or with 10+10 setae (1); <sup>13</sup> with 4+4 setae (2); <sup>14-16</sup> asymmetrically present of one additional seta (2); <sup>17</sup> asymmetrically lack one or two seta (2).</p></fn></table-wrap-foot></table-wrap><table-wrap id="T3" position="float" orientation="portrait"><label>Table 3.</label><caption><p>Measurements of tergites and processes (holotype in brackets) (in μm).</p></caption><table id="TID0E2FAG" rules="all"><tbody><tr><th rowspan="1" colspan="1">No. of tergites</th><th rowspan="1" colspan="1">Length</th><th rowspan="1" colspan="1">Width</th><th rowspan="1" colspan="1">Length of processes</th><th rowspan="1" colspan="1">Width of processes</th><th rowspan="1" colspan="1">Basal distance between processes</th></tr><tr><td rowspan="1" colspan="1">1<sup>st</sup></td><td rowspan="1" colspan="1">30–40 (40)</td><td rowspan="1" colspan="1">75–100 (80)</td><td rowspan="1" colspan="1">–</td><td rowspan="1" colspan="1">–</td><td rowspan="1" colspan="1">–</td></tr><tr><td rowspan="1" colspan="1">2<sup>nd</sup></td><td rowspan="1" colspan="1">45–55 (55)</td><td rowspan="1" colspan="1">78–100 (100)</td><td rowspan="1" colspan="1">25–45 (31)</td><td rowspan="1" colspan="1">15–35 (20)</td><td rowspan="1" colspan="1">25–35 (30)</td></tr><tr><td rowspan="1" colspan="1">3<sup>rd</sup></td><td rowspan="1" colspan="1">50–85 (82)</td><td rowspan="1" colspan="1">95–130 (112)</td><td rowspan="1" colspan="1">30–48 (40)</td><td rowspan="1" colspan="1">23–30 (25)</td><td rowspan="1" colspan="1">28–35 (33)</td></tr><tr><td rowspan="1" colspan="1">4<sup>th</sup></td><td rowspan="1" colspan="1">45–61 (61)</td><td rowspan="1" colspan="1">100–125 (122)</td><td rowspan="1" colspan="1">30–50 (50)</td><td rowspan="1" colspan="1">30–40 (40)</td><td rowspan="1" colspan="1">35–45 (45)</td></tr><tr><td rowspan="1" colspan="1">5<sup>th</sup></td><td rowspan="1" colspan="1">41–59 (59)</td><td rowspan="1" colspan="1">103–125 (107)</td><td rowspan="1" colspan="1">50–55 (50)</td><td rowspan="1" colspan="1">25–30 (30)</td><td rowspan="1" colspan="1">40–50 (40)</td></tr><tr><td rowspan="1" colspan="1">6<sup>th</sup></td><td rowspan="1" colspan="1">55–123 (116)</td><td rowspan="1" colspan="1">130–150 (140)</td><td rowspan="1" colspan="1">40–58 (55)</td><td rowspan="1" colspan="1">25–35 (35)</td><td rowspan="1" colspan="1">40–55 (55)</td></tr><tr><td rowspan="1" colspan="1">7<sup>th</sup></td><td rowspan="1" colspan="1">60–71 (71)</td><td rowspan="1" colspan="1">140–160 (160)</td><td rowspan="1" colspan="1">50–65 (50)</td><td rowspan="1" colspan="1">40–50 (50)</td><td rowspan="1" colspan="1">40–66 (66)</td></tr><tr><td rowspan="1" colspan="1">8<sup>th</sup></td><td rowspan="1" colspan="1">55–75 (75)</td><td rowspan="1" colspan="1">110–135 (110)</td><td rowspan="1" colspan="1">50–65 (55)</td><td rowspan="1" colspan="1">25–35 (33)</td><td rowspan="1" colspan="1">58–68 (68)</td></tr><tr><td rowspan="1" colspan="1">9<sup>th</sup></td><td rowspan="1" colspan="1">100–110 (110)</td><td rowspan="1" colspan="1">150–170 (160)</td><td rowspan="1" colspan="1">60–70 (60)</td><td rowspan="1" colspan="1">25–40 (30)</td><td rowspan="1" colspan="1">70–80 (80)</td></tr><tr><td rowspan="1" colspan="1">10<sup>th</sup></td><td rowspan="1" colspan="1">67–71 (71)</td><td rowspan="1" colspan="1">150–187 (166)</td><td rowspan="1" colspan="1">40–70 (70)</td><td rowspan="1" colspan="1">30–50 (50)</td><td rowspan="1" colspan="1">45–74 (74)</td></tr><tr><td rowspan="1" colspan="1">11<sup>th</sup></td><td rowspan="1" colspan="1">60–75 (68)</td><td rowspan="1" colspan="1">130–138 (138)</td><td rowspan="1" colspan="1">30–65 (50)</td><td rowspan="1" colspan="1">33–40 (33)</td><td rowspan="1" colspan="1">55–70 (60)</td></tr><tr><td rowspan="1" colspan="1">12<sup>th</sup></td><td rowspan="1" colspan="1">75–120 (120)</td><td rowspan="1" colspan="1">150–165 (160)</td><td rowspan="1" colspan="1">54–60 (55)</td><td rowspan="1" colspan="1">25–40 (33)</td><td rowspan="1" colspan="1">55–65 (64)</td></tr><tr><td rowspan="1" colspan="1">13<sup>th</sup></td><td rowspan="1" colspan="1">45–69 (69)</td><td rowspan="1" colspan="1">110–180 (156)</td><td rowspan="1" colspan="1">30–50 (50)</td><td rowspan="1" colspan="1">25–50 (50)</td><td rowspan="1" colspan="1">50–60 (60)</td></tr><tr><td rowspan="1" colspan="1">14<sup>th</sup></td><td rowspan="1" colspan="1">55–80 (65)</td><td rowspan="1" colspan="1">95-140 (140)</td><td rowspan="1" colspan="1">–</td><td rowspan="1" colspan="1">–</td><td rowspan="1" colspan="1">–</td></tr><tr><td rowspan="1" colspan="1">15<sup>th</sup></td><td rowspan="1" colspan="1">70–98 (85)</td><td rowspan="1" colspan="1">110–150 (140)</td><td rowspan="1" colspan="1">38–45 (40)</td><td rowspan="1" colspan="1">25–30 (30)</td><td rowspan="1" colspan="1">35–50 (42)</td></tr><tr><td rowspan="1" colspan="1">16<sup>th</sup></td><td rowspan="1" colspan="1">35–43 (38)</td><td rowspan="1" colspan="1">95–130 (115)</td><td rowspan="1" colspan="1">–</td><td rowspan="1" colspan="1">–</td><td rowspan="1" colspan="1">–</td></tr><tr><td rowspan="1" colspan="1">17<sup>th</sup></td><td rowspan="1" colspan="1">58–65 (65)</td><td rowspan="1" colspan="1">75–125 (90)</td><td rowspan="1" colspan="1">–</td><td rowspan="1" colspan="1">–</td><td rowspan="1" colspan="1">–</td></tr></tbody></table></table-wrap></tp:treatment-sec></tp:taxon-treatment>
